# Supplementary material for: Metabolomics (Non-Targeted) of Induced Type 2 Diabetic Sprague Dawley Rats Comorbid with a Tissue-Dwelling Nematode Parasite
Source: Int J Mol Sci. 2023 Dec 7;24(24):17211. doi: 10.3390/ijms242417211 (PMC10743009; doi:10.3390/ijms242417211)
Supplement: Supplementary file 1 [file ijms-24-17211-s001.zip]

Archive with 1 entries (1 files):
- ijms-2686360-SM.pdf
